# Supplementary material for: Prevalence and antimicrobial resistance patterns of nontyphoidal Salmonella in Ghana: a systematic review and meta-analysis
Source: Trop Med Health. 2025 Jul 1;53:91. doi: 10.1186/s41182-025-00731-7 (PMC12210744; doi:10.1186/s41182-025-00731-7)
Supplement: Supplementary file 1 — Additional file 1: Table 1. Pooled estimate of all studies. Table 2. Influential analysis for all studies. Table 3. Linear regression test of funnel plot asymmetry for all studies. Table 4. Subgroup analysis for category. Table 5. Subgroup analysis for year groups. Table 6. Subgroup analysis for belts. Table 7. Subgroup analysis for type of sample. Table 8. Meta-regression analysis of year group effects on variability. Table 9. Meta-regression analysis of category effects on variability. Table 10. Meta-regression analysis of type of sample effects on variability. Table 11. Meta-regression analysis of year of publication effects on variability. Table 12. Meta-regression analysis of belts effects on variability. Table 13. Mixed-effects meta-regression: Assessing year group and category as moderators. Table 14. Mixed-effects meta-regression: Assessing year group and type of sample as moderators. Table 15. Mixed-effects meta-regression: Assessing year group and belts as moderators. Table 16. Mixed-effects meta-regression: Assessing type of sample and category as moderators. Table 17. Mixed-effects meta-regression: Assessing category and belts as moderators. Table 18. Mixed-effects meta-regression: Assessing year of publication and belts as moderators. Table 19. Mixed-effects meta-regression: Assessing year group, category, type of sample and belts as moderators. [file 41182_2025_731_MOESM1_ESM.txt]

1. Pooled estimate of all studies
Number of studies: k = 25
Number of observations: o = 63874
Number of events: e = 1711

                     events            95%-CI
Random effects model 4.6900 [2.6520;  8.1629]
Prediction interval         [0.4792; 33.4611]

Quantifying heterogeneity (with 95%-CIs):
 tau^2 = 1.2171 [0.8719; 3.3354]; tau = 1.1032 [0.9337; 1.8263]
 I^2 = 98.6% [98.4%; 98.8%]; H = 8.55 [7.89; 9.26]

Test of heterogeneity:
       Q d.f. p-value
 1754.02   24       0

Details of meta-analysis methods:
- Inverse variance method
- DerSimonian-Laird estimator for tau^2
- Jackson method for confidence interval of tau^2 and tau
- Calculation of I^2 based on Q
- Hartung-Knapp adjustment for random effects model (df = 24)
- Prediction interval based on t-distribution (df = 24)
- Logit transformation
- Events per 100 observations


2. Influential analysis for all studies (random effects model)

                                   events           95%-CI p-value   tau^2
Omitting Acheampong et al. (2019)  4.5044 [2.4964; 7.9950]          1.2207
Omitting Acheampong et al. (2019)  4.8354 [2.6779; 8.5778]          1.2219
Omitting Adjei et al. (2022)       4.6054 [2.5429; 8.2002]          1.2221
Omitting Adzitey et al. (2020)     4.6076 [2.5408; 8.2137]          1.2298
Omitting Andoh et al. (2016)       4.1451 [2.4485; 6.9336]          0.9465
Omitting Archer et al. (2023)      4.6579 [2.5659; 8.3100]          1.2361
Omitting Dekker et al. (2018)      4.6252 [2.5452; 8.2610]          1.3559
Omitting Dekker et al. (2018)      4.7339 [2.6094; 8.4383]          1.2341
Omitting Dekker et al. (2019)      4.5723 [2.5243; 8.1431]          1.2281
Omitting Djie-Maletz et al. (2008) 4.9068 [2.7350; 8.6498]          1.2167
Omitting Donkor et al. (2023)      4.6612 [2.5679; 8.3151]          1.2336
Omitting Eibach et al. (2016)      4.7674 [2.6274; 8.4984]          1.3694
Omitting Eibach et al. (2016)      4.7200 [2.5976; 8.4264]          1.3860
Omitting Espinoza et al. (2016b)   4.8904 [2.7147; 8.6546]          1.2238
Omitting Kunadu et al. (2018)      4.5040 [2.4959; 7.9955]          1.2214
Omitting Kunadu et al. (2020)      4.2668 [2.4385; 7.3625]          1.1126
Omitting Labi et al. (2014)        5.2307 [3.0120; 8.9334]          0.8143
Omitting Moirongo et al. (2018)    4.7436 [2.6138; 8.4580]          1.2680
Omitting Newman et al. (2011)      4.6647 [2.5649; 8.3364]          1.4382
Omitting Nielsen et al. (2012)     4.5151 [2.4973; 8.0291]          1.2524
Omitting Ofori et al. (2023)       4.6315 [2.5498; 8.2684]          1.2936
Omitting Opintan and Newman (2017) 5.4468 [3.3836; 8.6555]          1.1675
Omitting Saba et al. (2013)        4.7180 [2.6047; 8.3981]          1.2213
Omitting Schwartz et al. (2010)    4.4881 [2.4877; 7.9656]          1.2237
Omitting Sothmann et al. (2015)    4.9927 [2.7981; 8.7537]          1.1982
                                                                          
Pooled estimate                    4.6900 [2.6520; 8.1629]          1.2171
                                       tau    I^2
Omitting Acheampong et al. (2019)   1.1049  98.7%
Omitting Acheampong et al. (2019)   1.1054  98.7%
Omitting Adjei et al. (2022)        1.1055  98.7%
Omitting Adzitey et al. (2020)      1.1090  98.7%
Omitting Andoh et al. (2016)        0.9729  98.3%
Omitting Archer et al. (2023)       1.1118  98.7%
Omitting Dekker et al. (2018)       1.1644  98.7%
Omitting Dekker et al. (2018)       1.1109  98.7%
Omitting Dekker et al. (2019)       1.1082  98.7%
Omitting Djie-Maletz et al. (2008)  1.1030  98.7%
Omitting Donkor et al. (2023)       1.1107  98.7%
Omitting Eibach et al. (2016)       1.1702  98.6%
Omitting Eibach et al. (2016)       1.1773  98.7%
Omitting Espinoza et al. (2016b)    1.1062  98.7%
Omitting Kunadu et al. (2018)       1.1052  98.7%
Omitting Kunadu et al. (2020)       1.0548  98.5%
Omitting Labi et al. (2014)         0.9024  97.9%
Omitting Moirongo et al. (2018)     1.1261  98.7%
Omitting Newman et al. (2011)       1.1992  98.7%
Omitting Nielsen et al. (2012)      1.1191  98.6%
Omitting Ofori et al. (2023)        1.1373  98.7%
Omitting Opintan and Newman (2017)  1.0805  98.6%
Omitting Saba et al. (2013)         1.1051  98.7%
Omitting Schwartz et al. (2010)     1.1062  98.6%
Omitting Sothmann et al. (2015)     1.0946  98.6%
                                                 
Pooled estimate                     1.1032  98.6%

Details of meta-analysis methods:
- Inverse variance method
- DerSimonian-Laird estimator for tau^2
- Calculation of I^2 based on Q
- Hartung-Knapp adjustment for random effects model (df = 23, 24)
- Logit transformation
- Events per 100 observations


3. Linear regression test of funnel plot asymmetry for all studies

Test result: t = 0.31, df = 23, p-value = 0.7576
Bias estimate: 1.0471 (SE = 3.3518)

Details:
- multiplicative residual heterogeneity variance (tau^2 = 75.9396)
- predictor: standard error
- weight:    inverse variance
- reference: Egger et al. (1997), BMJ


4. Subgroup analysis for category
Results for subgroups (random effects model):
                         k  events            95%-CI  tau^2    tau       Q
Category = Humans       16  2.8538 [1.4280;  5.6221] 0.9100 0.9540 1063.92
Category = Food          5  7.8539 [5.3282; 11.4323] 0.0513 0.2266    6.90
Category = Environment   4 16.4918 [1.4517; 72.5840] 2.6092 1.6153  317.10
                         I^2
Category = Humans      98.6%
Category = Food        42.0%
Category = Environment 99.1%

Test for subgroup differences (random effects model):
                   Q d.f. p-value
Between groups 10.09    2  0.0064

Details of meta-analysis methods:
- Inverse variance method
- DerSimonian-Laird estimator for tau^2
- Jackson method for confidence interval of tau^2 and tau
- Calculation of I^2 based on Q
- Hartung-Knapp adjustment for random effects model (df = 24)
- Prediction interval based on t-distribution (df = 24)
- Logit transformation
- Events per 100 observations


5. Subgroup analysis for year groups
Results for subgroups (random effects model):
                         k events            95%-CI  tau^2    tau       Q   I^2
Year_group = 2018-2023  13 7.0232 [4.5017; 10.7976] 0.4868 0.6977  196.94 93.9%
Year_group = 2013-2017   8 2.0882 [0.3610; 11.1538] 2.1779 1.4758 1047.05 99.3%
Year_group = 2008-2012   4 6.2677 [1.3806; 24.2082] 0.3964 0.6296  119.39 97.5%

Test for subgroup differences (random effects model):
                  Q d.f. p-value
Between groups 2.63    2  0.2686

Details of meta-analysis methods:
- Inverse variance method
- DerSimonian-Laird estimator for tau^2
- Jackson method for confidence interval of tau^2 and tau
- Calculation of I^2 based on Q
- Hartung-Knapp adjustment for random effects model (df = 24)
- Prediction interval based on t-distribution (df = 24)
- Logit transformation
- Events per 100 observations


6. Subgroup analysis for belts
Results for subgroups (random effects model):
                 k events            95%-CI  tau^2    tau      Q   I^2
Belts = Middle  13 4.5667 [2.8481;  7.2449] 0.4529 0.6730 424.64 97.2%
Belts = Lower    4 6.7735 [0.3129; 62.7117] 7.7095 2.7766 656.61 99.5%
Belts = Upper    3 3.5354 [0.4117; 24.5243] 0.7105 0.8429  10.98 81.8%
Belts = Mixed    5 4.1897 [0.1624; 54.0403] 3.2221 1.7950 444.72 99.1%

Test for subgroup differences (random effects model):
                  Q d.f. p-value
Between groups 0.44    3  0.9311

Details of meta-analysis methods:
- Inverse variance method
- DerSimonian-Laird estimator for tau^2
- Jackson method for confidence interval of tau^2 and tau
- Calculation of I^2 based on Q
- Hartung-Knapp adjustment for random effects model (df = 24)
- Prediction interval based on t-distribution (df = 24)
- Logit transformation
- Events per 100 observations


7. Subgroup analysis for type of sample
Results for subgroups (random effects model):
                                k events            95%-CI  tau^2    tau
Type_of_sample = Blood         11 2.7790 [0.9718;  7.6859] 1.2096 1.0998
Type_of_sample = Stool          3 2.1829 [0.6549;  7.0243] 0.0534 0.2311
Type_of_sample = Beef           1 7.5000 [3.4083; 15.7049]     --     --
Type_of_sample = Mixed          9 9.5860 [4.0004; 21.2445] 1.3246 1.1509
Type_of_sample = Chicken meat   1 8.5000 [5.3493; 13.2467]     --     --
                                    Q   I^2
Type_of_sample = Blood        1041.11 99.0%
Type_of_sample = Stool           2.58 22.6%
Type_of_sample = Beef            0.00    --
Type_of_sample = Mixed         523.69 98.5%
Type_of_sample = Chicken meat    0.00    --

Test for subgroup differences (random effects model):
                   Q d.f. p-value
Between groups 19.72    4  0.0006

Details of meta-analysis methods:
- Inverse variance method
- DerSimonian-Laird estimator for tau^2
- Jackson method for confidence interval of tau^2 and tau
- Calculation of I^2 based on Q
- Hartung-Knapp adjustment for random effects model (df = 24)
- Prediction interval based on t-distribution (df = 24)
- Logit transformation
- Events per 100 observations
null device 


8. Meta-regression analysis of year group effects on variability
Mixed-Effects Model (k = 25; tau^2 estimator: DL)

tau^2 (estimated amount of residual heterogeneity):     1.1653 (SE = 0.5245)
tau (square root of estimated tau^2 value):             1.0795
I^2 (residual heterogeneity / unaccounted variability): 98.39%
H^2 (unaccounted variability / sampling variability):   61.97
R^2 (amount of heterogeneity accounted for):            4.26%

Test for Residual Heterogeneity:
QE(df = 22) = 1363.3769, p-val < .0001

Test of Moderators (coefficients 2:3):
F(df1 = 2, df2 = 22) = 2.0722, p-val = 0.1498

Model Results:

                     estimate      se     tval  df    pval    ci.lb    ci.ub 
intrcpt               -2.7788  0.6829  -4.0691  22  0.0005  -4.1951  -1.3625 
Year_group2013-2017   -1.0439  0.8385  -1.2450  22  0.2262  -2.7829   0.6950 
Year_group2018-2023    0.1920  0.7815   0.2457  22  0.8082  -1.4288   1.8128 
                         
intrcpt              *** 
Year_group2013-2017      
Year_group2018-2023      

---
Signif. codes:  0 ‘***’ 0.001 ‘**’ 0.01 ‘*’ 0.05 ‘.’ 0.1 ‘ ’ 1


9. Meta-regression analysis of category effects on variability
Mixed-Effects Model (k = 25; tau^2 estimator: DL)

tau^2 (estimated amount of residual heterogeneity):     1.0274 (SE = 0.4642)
tau (square root of estimated tau^2 value):             1.0136
I^2 (residual heterogeneity / unaccounted variability): 98.41%
H^2 (unaccounted variability / sampling variability):   63.09
R^2 (amount of heterogeneity accounted for):            15.59%

Test for Residual Heterogeneity:
QE(df = 22) = 1387.9110, p-val < .0001

Test of Moderators (coefficients 2:3):
F(df1 = 2, df2 = 22) = 4.3233, p-val = 0.0261

Model Results:

                estimate      se     tval  df    pval    ci.lb    ci.ub    
intrcpt          -1.6179  0.6231  -2.5966  22  0.0165  -2.9101  -0.3257  * 
CategoryFood     -0.8427  0.8452  -0.9971  22  0.3295  -2.5955   0.9100    
CategoryHumans   -1.9145  0.6987  -2.7400  22  0.0120  -3.3635  -0.4654  * 

---
Signif. codes:  0 ‘***’ 0.001 ‘**’ 0.01 ‘*’ 0.05 ‘.’ 0.1 ‘ ’ 1


10. Meta-regression analysis of type of sample effects on variability
Mixed-Effects Model (k = 25; tau^2 estimator: DL)

tau^2 (estimated amount of residual heterogeneity):     1.2352 (SE = 0.5484)
tau (square root of estimated tau^2 value):             1.1114
I^2 (residual heterogeneity / unaccounted variability): 98.72%
H^2 (unaccounted variability / sampling variability):   78.37
R^2 (amount of heterogeneity accounted for):            0.00%

Test for Residual Heterogeneity:
QE(df = 20) = 1567.3773, p-val < .0001

Test of Moderators (coefficients 2:5):
F(df1 = 4, df2 = 20) = 1.4245, p-val = 0.2623

Model Results:

                            estimate      se     tval  df    pval    ci.lb 
intrcpt                      -2.5123  1.4468  -1.7364  20  0.0979  -5.5303 
Type_of_sampleBlood          -1.0435  1.5050  -0.6934  20  0.4961  -4.1828 
Type_of_sampleChicken meat    0.1360  2.0038   0.0679  20  0.9465  -4.0438 
Type_of_sampleMixed           0.2683  1.5173   0.1768  20  0.8614  -2.8967 
Type_of_sampleStool          -1.2585  1.6721  -0.7527  20  0.4604  -4.7464 
                             ci.ub    
intrcpt                     0.5057  . 
Type_of_sampleBlood         2.0958    
Type_of_sampleChicken meat  4.3159    
Type_of_sampleMixed         3.4332    
Type_of_sampleStool         2.2293    

---
Signif. codes:  0 ‘***’ 0.001 ‘**’ 0.01 ‘*’ 0.05 ‘.’ 0.1 ‘ ’ 1


11. Meta-regression analysis of year of publicaton effects on variability
Mixed-Effects Model (k = 25; tau^2 estimator: DL)

tau^2 (estimated amount of residual heterogeneity):     1.3240 (SE = 0.5827)
tau (square root of estimated tau^2 value):             1.1507
I^2 (residual heterogeneity / unaccounted variability): 98.69%
H^2 (unaccounted variability / sampling variability):   76.22
R^2 (amount of heterogeneity accounted for):            0.00%

Test for Residual Heterogeneity:
QE(df = 23) = 1753.1555, p-val < .0001

Test of Moderators (coefficient 2):
F(df1 = 1, df2 = 23) = 0.7287, p-val = 0.4021

Model Results:

                      estimate        se     tval  df    pval      ci.lb 
intrcpt              -129.3794  148.0334  -0.8740  23  0.3912  -435.6098 
Year_of_publication     0.0627    0.0734   0.8536  23  0.4021    -0.0892 
                        ci.ub    
intrcpt              176.8510    
Year_of_publication    0.2145    

---
Signif. codes:  0 ‘***’ 0.001 ‘**’ 0.01 ‘*’ 0.05 ‘.’ 0.1 ‘ ’ 1


12. Meta-regression analysis of belts effects on variability
Mixed-Effects Model (k = 25; tau^2 estimator: DL)

tau^2 (estimated amount of residual heterogeneity):     1.3236 (SE = 0.5913)
tau (square root of estimated tau^2 value):             1.1505
I^2 (residual heterogeneity / unaccounted variability): 98.63%
H^2 (unaccounted variability / sampling variability):   73.19
R^2 (amount of heterogeneity accounted for):            0.00%

Test for Residual Heterogeneity:
QE(df = 21) = 1536.9491, p-val < .0001

Test of Moderators (coefficients 2:4):
F(df1 = 3, df2 = 21) = 0.1239, p-val = 0.9449

Model Results:

             estimate      se     tval  df    pval    ci.lb    ci.ub     
intrcpt       -2.6363  0.7614  -3.4624  21  0.0023  -4.2197  -1.0528  ** 
BeltsMiddle   -0.4080  0.8682  -0.4700  21  0.6432  -2.2135   1.3974     
BeltsMixed    -0.4255  1.0224  -0.4162  21  0.6815  -2.5518   1.7008     
BeltsUpper    -0.6877  1.1881  -0.5788  21  0.5689  -3.1584   1.7830     

---
Signif. codes:  0 ‘***’ 0.001 ‘**’ 0.01 ‘*’ 0.05 ‘.’ 0.1 ‘ ’ 1


13. Mixed-effects meta-regression: Assessing year group and category as moderators
Mixed-Effects Model (k = 25; tau^2 estimator: DL)

tau^2 (estimated amount of residual heterogeneity):     0.9485 (SE = 0.4506)
tau (square root of estimated tau^2 value):             0.9739
I^2 (residual heterogeneity / unaccounted variability): 98.04%
H^2 (unaccounted variability / sampling variability):   50.90
R^2 (amount of heterogeneity accounted for):            22.07%

Test for Residual Heterogeneity:
QE(df = 20) = 1017.9061, p-val < .0001

Test of Moderators (coefficients 2:5):
F(df1 = 4, df2 = 20) = 3.0602, p-val = 0.0405

Model Results:

                     estimate      se     tval  df    pval    ci.lb    ci.ub    
intrcpt               -0.8155  0.9553  -0.8537  20  0.4034  -2.8082   1.1771    
Year_group2013-2017   -1.2984  0.7581  -1.7127  20  0.1022  -2.8797   0.2829    
Year_group2018-2023   -0.6349  0.7992  -0.7945  20  0.4362  -2.3019   1.0321    
CategoryFood          -1.0102  0.8383  -1.2050  20  0.2423  -2.7589   0.7386    
CategoryHumans        -1.9529  0.7333  -2.6629  20  0.0149  -3.4826  -0.4231  * 

---
Signif. codes:  0 ‘***’ 0.001 ‘**’ 0.01 ‘*’ 0.05 ‘.’ 0.1 ‘ ’ 1


14. Mixed-effects meta-regression: Assessing year group and type of sample as moderators
Mixed-Effects Model (k = 25; tau^2 estimator: DL)

tau^2 (estimated amount of residual heterogeneity):     1.3177 (SE = 0.6256)
tau (square root of estimated tau^2 value):             1.1479
I^2 (residual heterogeneity / unaccounted variability): 98.65%
H^2 (unaccounted variability / sampling variability):   73.84
R^2 (amount of heterogeneity accounted for):            0.00%

Test for Residual Heterogeneity:
QE(df = 18) = 1329.0329, p-val < .0001

Test of Moderators (coefficients 2:7):
F(df1 = 6, df2 = 18) = 1.1563, p-val = 0.3715

Model Results:

                            estimate      se     tval  df    pval    ci.lb 
intrcpt                      -2.2304  1.7000  -1.3120  18  0.2060  -5.8020 
Year_group2013-2017          -0.9553  0.8761  -1.0904  18  0.2899  -2.7958 
Year_group2018-2023          -0.2819  0.8602  -0.3278  18  0.7469  -2.0891 
Type_of_sampleBlood          -0.7339  1.6032  -0.4578  18  0.6526  -4.1020 
Type_of_sampleChicken meat    0.1360  2.0332   0.0669  18  0.9474  -4.1355 
Type_of_sampleMixed           0.3116  1.5457   0.2016  18  0.8425  -2.9358 
Type_of_sampleStool          -1.1369  1.7506  -0.6494  18  0.5243  -4.8147 
                             ci.ub    
intrcpt                     1.3412    
Year_group2013-2017         0.8853    
Year_group2018-2023         1.5253    
Type_of_sampleBlood         2.6342    
Type_of_sampleChicken meat  4.4076    
Type_of_sampleMixed         3.5590    
Type_of_sampleStool         2.5409    

---
Signif. codes:  0 ‘***’ 0.001 ‘**’ 0.01 ‘*’ 0.05 ‘.’ 0.1 ‘ ’ 1


15. Mixed-effects meta-regression: Assessing year group and belts as moderators
Mixed-Effects Model (k = 25; tau^2 estimator: DL)

tau^2 (estimated amount of residual heterogeneity):     1.3420 (SE = 0.6363)
tau (square root of estimated tau^2 value):             1.1585
I^2 (residual heterogeneity / unaccounted variability): 98.49%
H^2 (unaccounted variability / sampling variability):   66.32
R^2 (amount of heterogeneity accounted for):            0.00%

Test for Residual Heterogeneity:
QE(df = 19) = 1260.0017, p-val < .0001

Test of Moderators (coefficients 2:6):
F(df1 = 5, df2 = 19) = 0.7848, p-val = 0.5732

Model Results:

                     estimate      se     tval  df    pval    ci.lb    ci.ub    
intrcpt               -2.4127  1.1080  -2.1775  19  0.0422  -4.7318  -0.0937  * 
Year_group2013-2017   -1.1165  0.9094  -1.2277  19  0.2345  -3.0198   0.7868    
Year_group2018-2023    0.0917  0.8683   0.1056  19  0.9170  -1.7257   1.9091    
BeltsMiddle           -0.3334  0.8518  -0.3914  19  0.6999  -2.1161   1.4494    
BeltsMixed            -0.2581  1.0123  -0.2549  19  0.8015  -2.3769   1.8608    
BeltsUpper            -0.5926  1.1849  -0.5001  19  0.6227  -3.0728   1.8875    

---
Signif. codes:  0 ‘***’ 0.001 ‘**’ 0.01 ‘*’ 0.05 ‘.’ 0.1 ‘ ’ 1


16. Mixed-effects meta-regression: Assessing type of sample and category as moderators
Mixed-Effects Model (k = 25; tau^2 estimator: DL)

tau^2 (estimated amount of residual heterogeneity):     1.2955 (SE = 0.6180)
tau (square root of estimated tau^2 value):             1.1382
I^2 (residual heterogeneity / unaccounted variability): 98.75%
H^2 (unaccounted variability / sampling variability):   80.30
R^2 (amount of heterogeneity accounted for):            0.00%

Test for Residual Heterogeneity:
QE(df = 17) = 1365.0317, p-val < .0001

Test of Moderators (coefficients 2:8):
F(df1 = 7, df2 = 17) = 0.7661, p-val = 0.6229

Model Results:

                            estimate      se     tval  df    pval    ci.lb 
intrcpt                      -2.5123  1.5491  -1.6218  17  0.1233  -5.7806 
Type_of_sampleBlood          -1.1243  1.8286  -0.6148  17  0.5468  -4.9824 
Type_of_sampleChicken meat   -0.0454  2.3639  -0.0192  17  0.9849  -5.0327 
Type_of_sampleMixed           0.3330  1.7829   0.1867  17  0.8541  -3.4287 
Type_of_sampleStool          -1.2295  2.1376  -0.5751  17  0.5727  -5.7395 
BeltsMiddle                   0.1814  0.9884   0.1836  17  0.8565  -1.9038 
BeltsMixed                   -0.3279  1.0796  -0.3037  17  0.7650  -2.6056 
BeltsUpper                   -0.1426  1.4533  -0.0981  17  0.9230  -3.2088 
                             ci.ub    
intrcpt                     0.7560    
Type_of_sampleBlood         2.7338    
Type_of_sampleChicken meat  4.9419    
Type_of_sampleMixed         4.0946    
Type_of_sampleStool         3.2806    
BeltsMiddle                 2.2667    
BeltsMixed                  1.9498    
BeltsUpper                  2.9236    

---
Signif. codes:  0 ‘***’ 0.001 ‘**’ 0.01 ‘*’ 0.05 ‘.’ 0.1 ‘ ’ 1


17. Mixed-effects meta-regression: Assessing category and belts as moderators
Mixed-Effects Model (k = 25; tau^2 estimator: DL)

tau^2 (estimated amount of residual heterogeneity):     1.0236 (SE = 0.4841)
tau (square root of estimated tau^2 value):             1.0117
I^2 (residual heterogeneity / unaccounted variability): 98.26%
H^2 (unaccounted variability / sampling variability):   57.58
R^2 (amount of heterogeneity accounted for):            15.90%

Test for Residual Heterogeneity:
QE(df = 19) = 1094.0233, p-val < .0001

Test of Moderators (coefficients 2:6):
F(df1 = 5, df2 = 19) = 1.5597, p-val = 0.2191

Model Results:

                estimate      se     tval  df    pval    ci.lb    ci.ub    
intrcpt          -1.7690  0.8998  -1.9659  19  0.0641  -3.6524   0.1144  . 
CategoryFood     -0.7493  0.9339  -0.8023  19  0.4323  -2.7040   1.2055    
CategoryHumans   -1.9495  0.7678  -2.5393  19  0.0200  -3.5565  -0.3426  * 
BeltsMiddle       0.2857  0.8426   0.3391  19  0.7383  -1.4779   2.0493    
BeltsMixed        0.0347  0.9367   0.0370  19  0.9709  -1.9258   1.9952    
BeltsUpper       -0.0374  1.0890  -0.0343  19  0.9730  -2.3167   2.2419    

---
Signif. codes:  0 ‘***’ 0.001 ‘**’ 0.01 ‘*’ 0.05 ‘.’ 0.1 ‘ ’ 1


18. Mixed-effects meta-regression: Assessing year of publication and belts as moderators
Mixed-Effects Model (k = 25; tau^2 estimator: DL)

tau^2 (estimated amount of residual heterogeneity):     1.4185 (SE = 0.6586)
tau (square root of estimated tau^2 value):             1.1910
I^2 (residual heterogeneity / unaccounted variability): 98.69%
H^2 (unaccounted variability / sampling variability):   76.26
R^2 (amount of heterogeneity accounted for):            0.00%

Test for Residual Heterogeneity:
QE(df = 20) = 1525.1722, p-val < .0001

Test of Moderators (coefficients 2:5):
F(df1 = 4, df2 = 20) = 0.2087, p-val = 0.9305

Model Results:

                      estimate        se     tval  df    pval      ci.lb 
intrcpt              -117.0466  167.1469  -0.7003  20  0.4918  -465.7090 
Year_of_publication     0.0567    0.0828   0.6845  20  0.5015    -0.1161 
BeltsMiddle            -0.3197    0.8899  -0.3593  20  0.7231    -2.1760 
BeltsMixed             -0.4091    1.0370  -0.3945  20  0.6974    -2.5723 
BeltsUpper             -0.4330    1.2600  -0.3437  20  0.7347    -3.0614 
                        ci.ub    
intrcpt              231.6158    
Year_of_publication    0.2294    
BeltsMiddle            1.5365    
BeltsMixed             1.7540    
BeltsUpper             2.1954    

---
Signif. codes:  0 ‘***’ 0.001 ‘**’ 0.01 ‘*’ 0.05 ‘.’ 0.1 ‘ ’ 1


19. Mixed-effects meta-regression: Assessing year group, category, type of sample and belts as moderators
Mixed-Effects Model (k = 25; tau^2 estimator: DL)

tau^2 (estimated amount of residual heterogeneity):     1.0571 (SE = 0.5863)
tau (square root of estimated tau^2 value):             1.0281
I^2 (residual heterogeneity / unaccounted variability): 98.28%
H^2 (unaccounted variability / sampling variability):   58.28
R^2 (amount of heterogeneity accounted for):            13.15%

Test for Residual Heterogeneity:
QE(df = 13) = 757.6591, p-val < .0001

Test of Moderators (coefficients 2:12):
F(df1 = 11, df2 = 13) = 0.7656, p-val = 0.6675

Model Results:

                            estimate      se     tval  df    pval    ci.lb 
intrcpt                      -0.8554  2.1955  -0.3896  13  0.7031  -5.5985 
Year_group2013-2017          -1.3748  0.9945  -1.3825  13  0.1901  -3.5232 
Year_group2018-2023          -0.7268  1.0413  -0.6980  13  0.4974  -2.9763 
CategoryFood                 -0.9300  1.3245  -0.7022  13  0.4950  -3.7915 
CategoryHumans               -2.0290  1.3869  -1.4630  13  0.1672  -5.0252 
Type_of_sampleBlood           0.1891  2.2924   0.0825  13  0.9355  -4.7633 
Type_of_sampleChicken meat   -0.0053  2.4414  -0.0022  13  0.9983  -5.2796 
Type_of_sampleMixed           0.0822  1.9706   0.0417  13  0.9674  -4.1750 
Type_of_sampleStool          -0.2290  2.6972  -0.0849  13  0.9336  -6.0560 
BeltsMiddle                   0.1413  1.0634   0.1329  13  0.8963  -2.1559 
BeltsMixed                   -0.1017  1.1391  -0.0893  13  0.9302  -2.5625 
BeltsUpper                   -0.0267  1.5703  -0.0170  13  0.9867  -3.4192 
                             ci.ub    
intrcpt                     3.8876    
Year_group2013-2017         0.7736    
Year_group2018-2023         1.5227    
CategoryFood                1.9314    
CategoryHumans              0.9672    
Type_of_sampleBlood         5.1414    
Type_of_sampleChicken meat  5.2689    
Type_of_sampleMixed         4.3394    
Type_of_sampleStool         5.5980    
BeltsMiddle                 2.4386    
BeltsMixed                  2.3591    
BeltsUpper                  3.3658    

---
Signif. codes:  0 ‘***’ 0.001 ‘**’ 0.01 ‘*’ 0.05 ‘.’ 0.1 ‘ ’ 1
