# Supplementary material for: Prevalence and antimicrobial resistance patterns of nontyphoidal Salmonella in Ghana: a systematic review and meta-analysis
Source: Trop Med Health. 2025 Jul 1;53:91. doi: 10.1186/s41182-025-00731-7 (PMC12210744; doi:10.1186/s41182-025-00731-7)
Supplement: Supplementary file 2 — Additional file 2: Table 1. Pooled estimate of Chloramphenicol resistance. Table 2. Influential analysis of chloramphenicol resistance. Table 3. Pooled estimate of co-trimoxazole resistance. Table 4. Influential analysis co-trimoxazole resistance. Table 5. Pooled estimate of tetracycline resistance. Table 6. Influential analysis of tetracycline resistance. Table 7. Pooled estimate of ciprofloxacin resistance. Table 8. Influential analysis ciprofloxacin resistance. Table 9. Pooled estimate of Cefuroxime resistance. Table 10. Influential analysis of cefuroxime resistance. Table 11. Pooled estimate of amoxicillin-clavulanate resistance. Table 12. Influential analysis of amoxicillin-clavulanate resistance. Table 13. Pooled estimate of amoxicillin-ampicillin resistance. Table 14. Pooled estimate of gentamicin resistance. Table 15. Influential analysis of gentamicin resistance. Table 16. Pooled estimate of nalidixic acid resistance. Table 17. Influential analysis of nalidixic acid resistance. Table 18. Pooled estimate of cefotaxime resistance. Table 19. Influential analysis cefotaxime resistance. Table 20. Pooled estimate of ampicillin resistance. Table 21. Influential analysis of ampicillin resistance. Table 22. Pooled estimate of sulfamethoxazole resistance. Table 23. Pooled estimate of trimethoprim resistance. [file 41182_2025_731_MOESM2_ESM.txt]

1. Pooled estimate of chloramphenicol resistance
Number of studies: k = 9
Number of observations: o = 649
Number of events: e = 282

                      events            95%-CI
Random effects model 25.6355 [7.6477; 58.9332]
Prediction interval          [0.5582; 95.4897]

Quantifying heterogeneity (with 95%-CIs):
 tau^2 = 2.8287 [1.2129; 14.4530]; tau = 1.6819 [1.1013; 3.8017]
 I^2 = 95.8% [93.7%; 97.2%]; H = 4.88 [4.00; 5.95]

Test of heterogeneity:
      Q d.f.  p-value
 190.35    8 < 0.0001

Details of meta-analysis methods:
- Inverse variance method
- DerSimonian-Laird estimator for tau^2
- Jackson method for confidence interval of tau^2 and tau
- Calculation of I^2 based on Q
- Hartung-Knapp adjustment for random effects model (df = 8)
- Prediction interval based on t-distribution (df = 8)
- Logit transformation
- Events per 100 observations


2. Influential analysis of chloramphenicol resistance (random effects model)

                                 events            95%-CI p-value   tau^2
Omitting Schwartz et al. (2010) 26.8670 [6.5073; 65.9754]          2.8142
Omitting Nielsen et al. (2012)  19.1505 [5.6375; 48.4302]          3.0328
Omitting Andoh et al. (2016)    31.3443 [9.2152; 67.2496]          2.3869
Omitting Eibach et al. (2016)   20.6730 [5.3782; 54.4392]          3.9772
Omitting Opintan et al. (2017)  21.9042 [5.8213; 55.9999]          2.8753
Omitting Dekker et al. (2019)   28.9570 [7.8488; 66.1082]          2.7812
Omitting Kunadu et al. (2020)   30.8937 [9.0777; 66.6856]          2.6146
Omitting Archer et al. (2023)   27.6729 [6.9843; 66.0967]          2.8277
Omitting Donkor et al. (2023)   25.3114 [6.0413; 64.1087]          2.9922
                                                                         
Pooled estimate                 25.6355 [7.6477; 58.9332]          2.8287
                                    tau    I^2
Omitting Schwartz et al. (2010)  1.6776  94.6%
Omitting Nielsen et al. (2012)   1.7415  95.0%
Omitting Andoh et al. (2016)     1.5450  95.3%
Omitting Eibach et al. (2016)    1.9943  95.3%
Omitting Opintan et al. (2017)   1.6957  96.3%
Omitting Dekker et al. (2019)    1.6677  96.2%
Omitting Kunadu et al. (2020)    1.6170  95.9%
Omitting Archer et al. (2023)    1.6816  96.2%
Omitting Donkor et al. (2023)    1.7298  96.2%
                                              
Pooled estimate                  1.6819  95.8%

Details of meta-analysis methods:
- Inverse variance method
- DerSimonian-Laird estimator for tau^2
- Calculation of I^2 based on Q
- Hartung-Knapp adjustment for random effects model (df = 7, 8)
- Logit transformation
- Events per 100 observations
null device 
          1 

3. Pooled estimate of co-trimoxazole resistance
Number of studies: k = 7
Number of observations: o = 481
Number of events: e = 284

                      events             95%-CI
Random effects model 56.7414 [35.3237; 75.9045]
Prediction interval          [ 9.5019; 94.2484]

Quantifying heterogeneity (with 95%-CIs):
 tau^2 = 0.9065 [0.2385; 4.9119]; tau = 0.9521 [0.4884; 2.2163]
 I^2 = 91.5% [85.0%; 95.2%]; H = 3.42 [2.58; 4.54]

Test of heterogeneity:
     Q d.f.  p-value
 70.34    6 < 0.0001

Details of meta-analysis methods:
- Inverse variance method
- DerSimonian-Laird estimator for tau^2
- Jackson method for confidence interval of tau^2 and tau
- Calculation of I^2 based on Q
- Hartung-Knapp adjustment for random effects model (df = 6)
- Prediction interval based on t-distribution (df = 6)
- Logit transformation
- Events per 100 observations


4. Influential analysis co-trimoxazole resistance (random effects model)

                                 events             95%-CI p-value   tau^2
Omitting Schwartz et al. (2010) 64.3549 [46.9458; 78.6495]          0.2276
Omitting Nielsen et al. (2012)  52.0986 [29.3588; 74.0007]          0.9721
Omitting Eibach et al. (2016)   54.1566 [29.1539; 77.2277]          1.2368
Omitting Opintan et al. (2017)  55.1837 [30.9673; 77.1683]          0.9277
Omitting Dekker et al. (2019)   54.8203 [29.7375; 77.6721]          0.9711
Omitting Kunadu et al. (2020)   57.2317 [30.8948; 80.0220]          1.1486
Omitting Donkor et al. (2023)   60.4629 [36.5707; 80.2224]          0.9144
                                                                          
Pooled estimate                 56.7414 [35.3237; 75.9045]          0.9065
                                    tau    I^2
Omitting Schwartz et al. (2010)  0.4771  70.1%
Omitting Nielsen et al. (2012)   0.9860  91.0%
Omitting Eibach et al. (2016)    1.1121  91.1%
Omitting Opintan et al. (2017)   0.9632  92.9%
Omitting Dekker et al. (2019)    0.9855  92.8%
Omitting Kunadu et al. (2020)    1.0717  92.8%
Omitting Donkor et al. (2023)    0.9562  92.4%
                                              
Pooled estimate                  0.9521  91.5%

Details of meta-analysis methods:
- Inverse variance method
- DerSimonian-Laird estimator for tau^2
- Calculation of I^2 based on Q
- Hartung-Knapp adjustment for random effects model (df = 5, 6)
- Logit transformation
- Events per 100 observations

          
          
5. Pooled estimate of tetracycline resistance
Number of studies: k = 9
Number of observations: o = 407
Number of events: e = 190

                      events             95%-CI
Random effects model 46.6927 [17.1286; 78.7776]
Prediction interval          [ 2.9355; 96.2077]

Quantifying heterogeneity (with 95%-CIs):
 tau^2 = 1.8733 [0.9218; 11.0204]; tau = 1.3687 [0.9601; 3.3197]
 I^2 = 91.9% [86.8%; 95.0%]; H = 3.51 [2.75; 4.47]

Test of heterogeneity:
     Q d.f.  p-value
 98.39    8 < 0.0001

Details of meta-analysis methods:
- Inverse variance method
- DerSimonian-Laird estimator for tau^2
- Jackson method for confidence interval of tau^2 and tau
- Calculation of I^2 based on Q
- Hartung-Knapp adjustment for random effects model (df = 8)
- Prediction interval based on t-distribution (df = 8)
- Logit transformation
- Continuity correction of 0.5 in studies with zero cell frequencies
- Events per 100 observations


6. Influential analysis of tetracycline resistance (random effects model)
                                 events             95%-CI p-value   tau^2
Omitting Schwartz et al. (2010) 37.2798 [12.9019; 70.4578]          1.0589
Omitting Nielsen et al. (2012)  54.4873 [22.1638; 83.4256]          1.2608
Omitting Dekker et al. (2015)   53.9160 [22.6005; 82.4180]          1.7412
Omitting Andoh et al. (2016)    47.1703 [13.5294; 83.5940]          2.9877
Omitting Opintan et al. (2017)  44.0453 [13.5061; 79.8716]          1.9069
Omitting Dekker et al. (2019)   40.5028 [14.6966; 72.8985]          1.7836
Omitting Kunadu et al. (2020)   48.0377 [14.1456; 83.8374]          2.5497
Omitting Archer et al. (2023)   46.4279 [13.6713; 82.5866]          2.0965
Omitting Donkor et al. (2023)   48.7766 [14.9834; 83.7264]          2.0651
                                                                          
Pooled estimate                 46.6927 [17.1286; 78.7776]          1.8733
                                    tau    I^2
Omitting Schwartz et al. (2010)  1.0290  85.3%
Omitting Nielsen et al. (2012)   1.1229  87.8%
Omitting Dekker et al. (2015)    1.3195  92.1%
Omitting Andoh et al. (2016)     1.7285  92.9%
Omitting Opintan et al. (2017)   1.3809  92.8%
Omitting Dekker et al. (2019)    1.3355  92.4%
Omitting Kunadu et al. (2020)    1.5968  92.8%
Omitting Archer et al. (2023)    1.4479  92.9%
Omitting Donkor et al. (2023)    1.4370  92.8%
                                              
Pooled estimate                  1.3687  91.9%

Details of meta-analysis methods:
- Inverse variance method
- DerSimonian-Laird estimator for tau^2
- Calculation of I^2 based on Q
- Hartung-Knapp adjustment for random effects model (df = 7, 8)
- Logit transformation
- Events per 100 observations


7. Pooled estimate of ciprofloxacin resistance
Number of studies: k = 9
Number of observations: o = 762
Number of events: e = 231

                      events            95%-CI
Random effects model 33.1988 [6.1430; 79.0518]
Prediction interval          [1.4904; 94.2278]

Quantifying heterogeneity (with 95%-CIs):
 tau^2 = 2.0208 [1.6002; 17.5875]; tau = 1.4216 [1.2650; 4.1937]
 I^2 = 92.6% [88.2%; 95.4%]; H = 3.69 [2.92; 4.67]

Test of heterogeneity:
      Q d.f.  p-value
 108.82    8 < 0.0001

Details of meta-analysis methods:
- Inverse variance method
- DerSimonian-Laird estimator for tau^2
- Jackson method for confidence interval of tau^2 and tau
- Calculation of I^2 based on Q
- Hartung-Knapp adjustment for random effects model (df = 8)
- Prediction interval based on t-distribution (df = 8)
- Logit transformation
- Continuity correction of 0.5 in studies with zero cell frequencies
- Events per 100 observations


8. Influential analysis ciprofloxacin resistance (random effects model)

                                 events            95%-CI p-value   tau^2
Omitting Schwartz et al. (2010) 23.9267 [5.6221; 62.4148]          1.6040
Omitting Labi et al. (2014)     42.1402 [9.3823; 83.6687]          1.8066
Omitting Andoh et al. (2016)    33.3510 [4.1963; 85.1117]          2.5386
Omitting Eibach et al. (2016)   39.5130 [6.5045; 85.9822]          1.8045
Omitting Dekker et al. (2019)   29.5964 [3.9511; 81.1177]          1.9830
Omitting Kunadu et al. (2020)   36.1105 [4.7877; 86.4000]          2.5137
Omitting Archer et al. (2023)   26.0452 [4.2489; 73.6499]          1.7912
Omitting Donkor et al. (2023)   34.4042 [4.5891; 85.1173]          2.2247
Omitting Ofori et al. (2023)    38.2144 [5.4446; 86.9171]          2.4021
                                                                         
Pooled estimate                 33.1988 [6.1430; 79.0518]          2.0208
                                    tau    I^2
Omitting Schwartz et al. (2010)  1.2665  91.9%
Omitting Labi et al. (2014)      1.3441  92.6%
Omitting Andoh et al. (2016)     1.5933  92.1%
Omitting Eibach et al. (2016)    1.3433  90.4%
Omitting Dekker et al. (2019)    1.4082  92.8%
Omitting Kunadu et al. (2020)    1.5855  93.6%
Omitting Archer et al. (2023)    1.3384  92.6%
Omitting Donkor et al. (2023)    1.4915  93.6%
Omitting Ofori et al. (2023)     1.5499  93.1%
                                              
Pooled estimate                  1.4216  92.6%

Details of meta-analysis methods:
- Inverse variance method
- DerSimonian-Laird estimator for tau^2
- Calculation of I^2 based on Q
- Hartung-Knapp adjustment for random effects model (df = 7, 8)
- Logit transformation
- Events per 100 observations


9. Pooled estimate of cefuroxime resistance 
Number of studies: k = 3
Number of observations: o = 182
Number of events: e = 65

                      events            95%-CI
Random effects model 32.4993 [0.4040; 98.2802]
Prediction interval          [0.0119; 99.9488]

Quantifying heterogeneity (with 95%-CIs):
 tau^2 = 2.6743 [0.4059; >100.0000]; tau = 1.6353 [0.6371; >10.0000]
 I^2 = 89.7% [72.4%; 96.2%]; H = 3.12 [1.90; 5.12]

Test of heterogeneity:
     Q d.f.  p-value
 19.49    2 < 0.0001

Details of meta-analysis methods:
- Inverse variance method
- DerSimonian-Laird estimator for tau^2
- Jackson method for confidence interval of tau^2 and tau
- Calculation of I^2 based on Q
- Hartung-Knapp adjustment for random effects model (df = 2)
- Prediction interval based on t-distribution (df = 2)
- Logit transformation
- Events per 100 observations


10. Influential analysis of cefuroxime resistance (random effects model)

                                 events             95%-CI p-value   tau^2
Omitting Schwartz et al. (2010) 27.6187 [0.0000; 100.0000]          6.6493
Omitting Opintan et al. (2017)  19.8455 [0.0000; 100.0000]          3.2672
Omitting Kunadu et al. (2020)   48.8426 [1.4043;  98.4615]          0.0870
                                                                          
Pooled estimate                 32.4993 [0.4040;  98.2802]          2.6743
                                    tau    I^2
Omitting Schwartz et al. (2010)  2.5786  88.7%
Omitting Opintan et al. (2017)   1.8075  94.4%
Omitting Kunadu et al. (2020)    0.2950  11.3%
                                              
Pooled estimate                  1.6353  89.7%

Details of meta-analysis methods:
- Inverse variance method
- DerSimonian-Laird estimator for tau^2
- Calculation of I^2 based on Q
- Hartung-Knapp adjustment for random effects model (df = 1, 2)
- Logit transformation
- Events per 100 observations

          
          
11. Pooled estimate of amoxicillin-clavulanate resistance
Number of studies: k = 5
Number of observations: o = 388
Number of events: e = 150

                      events             95%-CI
Random effects model 34.2831 [10.1471; 70.6735]
Prediction interval          [ 0.9917; 96.4501]

Quantifying heterogeneity (with 95%-CIs):
 tau^2 = 1.6702 [0.4866; 14.0452]; tau = 1.2924 [0.6976; 3.7477]
 I^2 = 95.4% [91.8%; 97.4%]; H = 4.65 [3.49; 6.20]

Test of heterogeneity:
     Q d.f.  p-value
 86.63    4 < 0.0001

Details of meta-analysis methods:
- Inverse variance method
- DerSimonian-Laird estimator for tau^2
- Jackson method for confidence interval of tau^2 and tau
- Calculation of I^2 based on Q
- Hartung-Knapp adjustment for random effects model (df = 4)
- Prediction interval based on t-distribution (df = 4)
- Logit transformation
- Events per 100 observations


12. Influential analysis of amoxicillin-clavulanate resistance (random effects model)

                                 events             95%-CI p-value   tau^2
Omitting Schwartz et al. (2010) 36.6159 [ 5.8663; 84.2644]          2.2737
Omitting Nielsen et al. (2012)  24.6878 [ 8.2526; 54.4347]          0.4901
Omitting Andoh et al. (2016)    43.7787 [13.9019; 78.9708]          1.2725
Omitting Dekker et al. (2019)   34.9462 [ 5.4314; 83.4011]          1.8325
Omitting Kunadu et al. (2020)   32.5019 [ 4.8679; 81.9208]          2.3210
                                                                          
Pooled estimate                 34.2831 [10.1471; 70.6735]          1.6702
                                    tau    I^2
Omitting Schwartz et al. (2010)  1.5079  95.8%
Omitting Nielsen et al. (2012)   0.7001  83.1%
Omitting Andoh et al. (2016)     1.1281  94.4%
Omitting Dekker et al. (2019)    1.3537  96.5%
Omitting Kunadu et al. (2020)    1.5235  96.5%
                                              
Pooled estimate                  1.2924  95.4%

Details of meta-analysis methods:
- Inverse variance method
- DerSimonian-Laird estimator for tau^2
- Calculation of I^2 based on Q
- Hartung-Knapp adjustment for random effects model (df = 3, 4)
- Logit transformation
- Events per 100 observations


13. Pooled estimate of amoxicillin-ampicillin resistance

Number of studies: k = 2

Number of studies: k = 2
Number of observations: o = 246
Number of events: e = 124

                      events             95%-CI
Random effects model 50.7852 [0.0000; 100.0000]
Prediction interval          [0.0000; 100.0000]

Quantifying heterogeneity (with 95%-CIs):
 tau^2 = 5.9344; tau = 2.4361; I^2 = 98.9% [97.9%; 99.5%]; H = 9.71 [6.84; 13.77]

Test of heterogeneity:
     Q d.f.  p-value
 94.22    1 < 0.0001

Details of meta-analysis methods:
- Inverse variance method
- DerSimonian-Laird estimator for tau^2
- Calculation of I^2 based on Q
- Hartung-Knapp adjustment for random effects model (df = 1)
- Prediction interval based on t-distribution (df = 1)
- Logit transformation
- Events per 100 observations


14. Pooled estimate of gentamicin resistance

Number of studies: k = 6
Number of observations: o = 387
Number of events: e = 120

                      events            95%-CI
Random effects model 25.4721 [6.2613; 63.6208]
Prediction interval          [0.2166; 98.1756]

Quantifying heterogeneity (with 95%-CIs):
 tau^2 = 3.2750 [0.8275; 17.9343]; tau = 1.8097 [0.9097; 4.2349]
 I^2 = 95.7% [92.9%; 97.4%]; H = 4.83 [3.76; 6.21]

Test of heterogeneity:
      Q d.f.  p-value
 116.80    5 < 0.0001

Details of meta-analysis methods:
- Inverse variance method
- DerSimonian-Laird estimator for tau^2
- Jackson method for confidence interval of tau^2 and tau
- Calculation of I^2 based on Q
- Hartung-Knapp adjustment for random effects model (df = 5)
- Prediction interval based on t-distribution (df = 5)
- Logit transformation
- Events per 100 observations


15. Influential analysis of gentamicin resistance (random effects model)

                                 events            95%-CI p-value   tau^2
Omitting Schwartz et al. (2010) 14.0485 [4.4938; 36.2151]          0.3376
Omitting Labi et al. (2014)     30.5175 [5.5473; 76.6606]          3.4558
Omitting Andoh et al. (2016)    30.5658 [5.5777; 76.6385]          3.4394
Omitting Opintan et al. (2017)  19.8139 [4.3002; 57.6062]          3.3431
Omitting Kunadu et al. (2020)   30.2869 [5.4715; 76.5308]          3.4611
Omitting Donkor et al. (2023)   26.3063 [3.9563; 75.5705]          3.6828
                                                                         
Pooled estimate                 25.4721 [6.2613; 63.6208]          3.2750
                                    tau    I^2
Omitting Schwartz et al. (2010)  0.5811  60.3%
Omitting Labi et al. (2014)      1.8590  95.5%
Omitting Andoh et al. (2016)     1.8546  95.4%
Omitting Opintan et al. (2017)   1.8284  96.5%
Omitting Kunadu et al. (2020)    1.8604  96.1%
Omitting Donkor et al. (2023)    1.9191  96.5%
                                              
Pooled estimate                  1.8097  95.7%

Details of meta-analysis methods:
- Inverse variance method
- DerSimonian-Laird estimator for tau^2
- Calculation of I^2 based on Q
- Hartung-Knapp adjustment for random effects model (df = 4, 5)
- Logit transformation
- Events per 100 observations


16. Pooled estimate of nalidixic acid resistance
Number of studies: k = 4
Number of observations: o = 255
Number of events: e = 71

                      events            95%-CI
Random effects model 31.3722 [0.5149; 97.5830]
Prediction interval          [0.0200; 99.9045]

Quantifying heterogeneity (with 95%-CIs):
 tau^2 = 4.6305 [1.4447; 89.1820]; tau = 2.1518 [1.2019; 9.4436]
 I^2 = 93.6% [86.7%; 96.9%]; H = 3.94 [2.74; 5.66]

Test of heterogeneity:
     Q d.f.  p-value
 46.58    3 < 0.0001

Details of meta-analysis methods:
- Inverse variance method
- DerSimonian-Laird estimator for tau^2
- Jackson method for confidence interval of tau^2 and tau
- Calculation of I^2 based on Q
- Hartung-Knapp adjustment for random effects model (df = 3)
- Prediction interval based on t-distribution (df = 3)
- Logit transformation
- Events per 100 observations


17. Influential analysis of nalidixic acid resistance (random effects model)

                                events            95%-CI p-value   tau^2
Omitting Nielsen et al. (2012) 55.8410 [0.8034; 99.4961]          1.9129
Omitting Andoh et al. (2016)   25.1601 [0.0068; 99.9402]          8.2704
Omitting Archer et al. (2023)  14.2870 [0.0767; 97.3103]          4.6352
Omitting Donkor et al. (2023)  38.3291 [0.0128; 99.9667]          7.3678
                                                                        
Pooled estimate                31.3722 [0.5149; 97.5830]          4.6305
                                   tau    I^2
Omitting Nielsen et al. (2012)  1.3831  85.5%
Omitting Andoh et al. (2016)    2.8758  93.3%
Omitting Archer et al. (2023)   2.1529  94.8%
Omitting Donkor et al. (2023)   2.7144  95.1%
                                             
Pooled estimate                 2.1518  93.6%

Details of meta-analysis methods:
- Inverse variance method
- DerSimonian-Laird estimator for tau^2
- Calculation of I^2 based on Q
- Hartung-Knapp adjustment for random effects model (df = 2, 3)
- Logit transformation
- Events per 100 observations


18. Pooled estimate of cefotaxime resistance
Number of studies: k = 4
Number of observations: o = 172
Number of events: e = 18

                      events            95%-CI
Random effects model 18.5774 [1.0634; 82.8867]
Prediction interval          [0.0824; 98.4412]

Quantifying heterogeneity (with 95%-CIs):
 tau^2 = 2.3971 [0.5892; 47.0144]; tau = 1.5483 [0.7676; 6.8567]
 I^2 = 86.9% [68.3%; 94.5%]; H = 2.76 [1.78; 4.28]

Test of heterogeneity:
     Q d.f.  p-value
 22.82    3 < 0.0001

Details of meta-analysis methods:
- Inverse variance method
- DerSimonian-Laird estimator for tau^2
- Jackson method for confidence interval of tau^2 and tau
- Calculation of I^2 based on Q
- Hartung-Knapp adjustment for random effects model (df = 3)
- Prediction interval based on t-distribution (df = 3)
- Logit transformation
- Events per 100 observations


19. Influential analysis cefotaxime resistance (random effects model)

                                events            95%-CI p-value   tau^2
Omitting Labi et al. (2014)    27.6976 [0.1934; 98.6970]          3.2030
Omitting Opintan et al. (2017) 10.9757 [0.3173; 82.6854]          1.9337
Omitting Kunadu et al. (2020)  29.1716 [0.3715; 97.8490]          2.7739
Omitting Donkor et al. (2023)  13.2553 [0.0638; 97.3394]          2.2602
                                                                        
Pooled estimate                18.5774 [1.0634; 82.8867]          2.3971
                                   tau    I^2
Omitting Labi et al. (2014)     1.7897  85.6%
Omitting Opintan et al. (2017)  1.3906  87.6%
Omitting Kunadu et al. (2020)   1.6655  89.1%
Omitting Donkor et al. (2023)   1.5034  81.8%
                                             
Pooled estimate                 1.5483  86.9%

Details of meta-analysis methods:
- Inverse variance method
- DerSimonian-Laird estimator for tau^2
- Calculation of I^2 based on Q
- Hartung-Knapp adjustment for random effects model (df = 2, 3)
- Logit transformation
- Events per 100 observations


20. Pooled estimate of ampicillin resistance 
Number of studies: k = 7
Number of observations: o = 405
Number of events: e = 194

                      events             95%-CI
Random effects model 36.2184 [13.6146; 67.1699]
Prediction interval          [ 0.9279; 97.1773]

Quantifying heterogeneity (with 95%-CIs):
 tau^2 = 2.4223 [0.6330; 11.1926]; tau = 1.5564 [0.7956; 3.3455]
 I^2 = 94.7% [91.3%; 96.7%]; H = 4.33 [3.38; 5.54]

Test of heterogeneity:
      Q d.f.  p-value
 112.40    6 < 0.0001

Details of meta-analysis methods:
- Inverse variance method
- DerSimonian-Laird estimator for tau^2
- Jackson method for confidence interval of tau^2 and tau
- Calculation of I^2 based on Q
- Hartung-Knapp adjustment for random effects model (df = 6)
- Prediction interval based on t-distribution (df = 6)
- Logit transformation
- Events per 100 observations


21. Influential analysis of ampicillin resistance (random effects model)

                                events             95%-CI p-value   tau^2
Omitting Dekker et al. (2015)  43.1393 [17.3370; 73.2939]          2.2935
Omitting Andoh et al. (2016)   41.3913 [13.9548; 75.4622]          2.0400
Omitting Eibach et al. (2016)  27.3529 [10.2026; 55.5107]          0.6493
Omitting Opintan et al. (2017) 31.8511 [10.3566; 65.4069]          2.4829
Omitting Dekker et al. (2019)  33.1106 [ 9.5647; 69.8503]          2.7639
Omitting Kunadu et al. (2020)  39.3570 [12.0182; 75.5108]          2.6944
Omitting Donkor et al. (2023)  36.7769 [10.5309; 74.1922]          2.7118
                                                                         
Pooled estimate                36.2184 [13.6146; 67.1699]          2.4223
                                   tau    I^2
Omitting Dekker et al. (2015)   1.5144  95.0%
Omitting Andoh et al. (2016)    1.4283  92.4%
Omitting Eibach et al. (2016)   0.8058  74.9%
Omitting Opintan et al. (2017)  1.5757  95.5%
Omitting Dekker et al. (2019)   1.6625  95.5%
Omitting Kunadu et al. (2020)   1.6415  94.7%
Omitting Donkor et al. (2023)   1.6468  95.5%
                                             
Pooled estimate                 1.5564  94.7%

Details of meta-analysis methods:
- Inverse variance method
- DerSimonian-Laird estimator for tau^2
- Calculation of I^2 based on Q
- Hartung-Knapp adjustment for random effects model (df = 5, 6)
- Logit transformation
- Events per 100 observations


22. Pooled estimate of sulfamethoxazole resistance
Number of studies: k = 2
Number of observations: o = 110
Number of events: e = 32

                      events            95%-CI
Random effects model 34.8450 [0.0656; 99.7709]
Prediction interval          [0.0013; 99.9954]

Quantifying heterogeneity (with 95%-CIs):
 tau^2 = 0.4199; tau = 0.6480; I^2 = 73.3% [0.0%; 94.0%]; H = 1.94 [1.00; 4.08]

Test of heterogeneity:
    Q d.f. p-value
 3.75    1  0.0530

Details of meta-analysis methods:
- Inverse variance method
- DerSimonian-Laird estimator for tau^2
- Calculation of I^2 based on Q
- Hartung-Knapp adjustment for random effects model (df = 1)
- Prediction interval based on t-distribution (df = 1)
- Logit transformation
- Events per 100 observations


23. Pooled estimate of trimethoprim resistance

Number of studies: k = 2
Number of observations: o = 110
Number of events: e = 26

                      events            95%-CI
Random effects model 31.3650 [0.0050; 99.9760]
Prediction interval          [0.0000; 99.9999]

Quantifying heterogeneity (with 95%-CIs):
 tau^2 = 0.8780; tau = 0.9370; I^2 = 84.6% [37.2%; 96.2%]; H = 2.55 [1.26; 5.16]

Test of heterogeneity:
    Q d.f. p-value
 6.51    1  0.0107

Details of meta-analysis methods:
- Inverse variance method
- DerSimonian-Laird estimator for tau^2
- Calculation of I^2 based on Q
- Hartung-Knapp adjustment for random effects model (df = 1)
- Prediction interval based on t-distribution (df = 1)
- Logit transformation
- Events per 100 observations
